# Supplementary material for: Fiction, Falsehoods, and Few Facts: Cross-Sectional Study on the Content-Related Quality of Atopic Eczema-Related Videos on YouTube
Source: J Med Internet Res. 2020 Apr 24;22(4):e15599. doi: 10.2196/15599 (PMC7210495; doi:10.2196/15599)
Supplement: Multimedia Appendix 1 [file jmir_v22i4e15599_app1.xlsx]

## Sheet: Tabelle1
URL	Title
https://www.youtube.com/watch?v=cJzUUpLe4No	Atopic Dermatitis Insider
https://www.youtube.com/watch?v=FlVoEOh98NY	Eczema Treatment 100% Guaranteed Fast and Permanently
https://www.youtube.com/watch?v=L5oRHWsJJJA	Eczema (atopic dermatitis) - causes, symptoms, diagnosis, treatment, pathology
https://www.youtube.com/watch?v=7kwBc_Ki0nI	UVB Lamp for Treatment Psoriasis Vitiligo Eczema Atopic Dermatits HOME Phototherapy
https://www.youtube.com/watch?v=xVFVGdYySYQ	Eczema Hacks | Advice For Shitty Skin
https://www.youtube.com/watch?v=yGjUyHMrKfE	Baby Eczema | Baby Atopic Dermatitis | Eczema Dermatitis Rash Treatment
https://www.youtube.com/watch?v=aM7h_c5Uc0M	Eczema rash | 8 Root Causes Of Eczema Doctors Never Treat - skin rashes
https://www.youtube.com/watch?v=-m1e5r8BP9U	allergy cause, eczema cause, asthma cause, allergic rhinitis cause - CAAC
https://www.youtube.com/watch?v=F_JhHnSV1cM	CLASSIC ECZEMA (Atopic Dermatitis) | Dr. Paul
https://www.youtube.com/watch?v=6nQHUN004pI	What is atopic dermatitis?
https://www.youtube.com/watch?v=fdpzS3wlK_4	How To Get Rid Of Eczema Fast | How Do You Get Rid Of Eczema In Just 3 Days
https://www.youtube.com/watch?v=UwQYn3TQgV4	Atopic Dermatitis (childhood eczema): An Overview - OnlineDermClinic
https://www.youtube.com/watch?v=LfJezPa97mU	Eczema (GRAPHIC) Fast Outbreak Treatment Options | Eczema Dermatitis Rash Treatment 2015
https://www.youtube.com/watch?v=sVtmA2EGdxQ	Face Eczema Treatment Review 2015 | Eczema Dermatitis Rash Treatment
https://www.youtube.com/watch?v=UWtJe7_08Yo	Vinegar and Eczema - The Magic Properties of Apple Cider Vinegar That Heal Eczema
https://www.youtube.com/watch?v=BsmioUcXNqI	Patients Visit The Clinic With Different Forms Of Eczema | Embarrassing Bodies
https://www.youtube.com/watch?v=NE0VKYsOfTs	Atopic Dermatitis (eczema): Severe itching in a child
https://www.youtube.com/watch?v=Sk3Ty3ks4A8	How I Healed My Eczema (Atopic dermatitis) | For People Who Want Change in Their Life
https://www.youtube.com/watch?v=olyWhPWHl5c	How To Get Rid Of Eczema Forever | Eczema Dermatitis Rash Treatment 2015
https://www.youtube.com/watch?v=97LjZ2XAtfY	Eczema, Animation.
https://www.youtube.com/watch?v=D6CqtuXJQd8	Eczema (Atopic Dermatitis) Before and After Treatment Photos
https://www.youtube.com/watch?v=e2i35-Zhsx0	Supporting the Treatment of Atopic Eczema with the Comfi™ Range
https://www.youtube.com/watch?v=K3pz-eaPymY	Ayurvedic Treatment of Atopic dermatitis - Psoriasis and Wet Eczema- Testimonial
https://www.youtube.com/watch?v=xx25v7hGzkU	Atopic dermatitis (Eczema) Treatment - Real Testimonial
https://www.youtube.com/watch?v=YGLlPlbyk6A	Face Eczema | Atopic Dermatitis | Eczema Dermatitis Rash Treatment
https://www.youtube.com/watch?v=4BOGBQ0UinA	Atopic Dermatitis (Eczema) - CRASH! Medical Review Series
https://www.youtube.com/watch?v=TRGhIh5pgKo	Atopic Eczema
https://www.youtube.com/watch?v=6Xtnal3BIo8	Eczema In Babies: Relieved Mom Speaks On Baby Eczema Treatment That WORKS!!!
https://www.youtube.com/watch?v=jCYWnPuO3YM	Healing Eczema (Atopic dermatitis) Within a Year | My Journey to Clear, Pain Free Skin
https://www.youtube.com/watch?v=82UGAFF51DQ	Eczema Pictures | Atopic Dermatitis Pictures | Eczema Dermatitis Rash Treatment
https://www.youtube.com/watch?v=ld1Wy0jnXZs	How to Treat Eczema on Face : Baby Eczema Treatment
https://www.youtube.com/watch?v=w1HB93YnHUk	Eczema and Bathing
https://www.youtube.com/watch?v=aUXrWbIIBp4	Eczema Pictures - Eczema Pictures And Symptoms - Eczema Pictures Hands - Eczema Pictures on Legs
https://www.youtube.com/watch?v=FMNm_60n8pM	Atopic Dermatitis (Eczema) Leads To Thinning Eyebrows How To Overcome
https://www.youtube.com/watch?v=Q82SijbvH5s	What Causes Eczema?
https://www.youtube.com/watch?v=2hFDK8fMCWU	medisun 6311 ISO- The innovative UV-therapy device to treat psoriasis, atopic eczema, vitiligo
https://www.youtube.com/watch?v=UK87nEVoAl4	Ayurvedic Medicine to Cure Eczema - 2 Killer Natural and Organic Ways to Treat and Cure Eczema
https://www.youtube.com/watch?v=7LyHhET8Efw	Difference between atopic dermatitis and eczema - Dr. Rashmi Ravindra
https://www.youtube.com/watch?v=brC8YYGzRZA	Atopic Eczema Exposed
https://www.youtube.com/watch?v=8mmKvutmy7M	Revitol Eczema Scar Cream For Kids and Adults Treatment Review
https://www.youtube.com/watch?v=O7tc3-O2I7A	How To Get Rid Of Eczema On Your Legs And End The Itching And Discomfort For Good
https://www.youtube.com/watch?v=V5UHsXOjBa8	Atopic Dermatitis (Childhood Eczema) Treatment Options - OnlineDermClinic
https://www.youtube.com/watch?v=XaRzuyLoQXk	The Aron Regimen: Long-term Atopic Eczema Treatment
https://www.youtube.com/watch?v=TGN6II4BWgE	Dyshidrotic Eczema | Atopic Dermatitis | Natural Healing Tips
https://www.youtube.com/watch?v=VEpFy-vESk0	How to Treat Eczema on Face | Seborrheic Dermatitis Treatment | Face Eczema Treatment
https://www.youtube.com/watch?v=IBOVE7mCqUc	eczema or atopic dermatitis
https://www.youtube.com/watch?v=3K3XU64rOvo	Atopic Dermatitis Eczema
https://www.youtube.com/watch?v=ik5KLJwzztM	Severe Eczema - Severe Eczema Treatment - Severe Eczema Remedies - Severe Eczema Pictures
https://www.youtube.com/watch?v=PoYTTlmTAD0	Common Skin Problems in Infants - Atopic dermatitis / infantile eczema - English
https://www.youtube.com/watch?v=honR_TjFonI	How to Get Rid of Eczema : Eczema Treatment for Babies
https://www.youtube.com/watch?v=9iuRCVCLwW8	Daily Bathing for Atopic Dermatitis (Eczema)
https://www.youtube.com/watch?v=ACFeGeTLKz8	Boy with severe eczema now dances with joy
https://www.youtube.com/watch?v=zzx_bX5wtTo	Dermalex Eczema - how it works
https://www.youtube.com/watch?v=tvYJnviBziI	Eczema what is it - Excellent Video For Those Living With Eczema
https://www.youtube.com/watch?v=uD1YJ4NgmXs	Herbal Cure of Atopic Dermatitis (Eczema) in Ayurveda | Natural Treatment - Real Testimonial
https://www.youtube.com/watch?v=u45DEd4j7bc	Dermatitis | Three Foods That Cause Eczema Outbreaks | Eczema Dermatitis Rash Treatment
https://www.youtube.com/watch?v=m5uYquRvGRs	An Eczema Treatment That Finally Worked
https://www.youtube.com/watch?v=c6fCmmVm6nE	Atopic Dermatitis (Eczema)
https://www.youtube.com/watch?v=oLXsPXnrc0o	Atopic Dermatitis (Eczema) treated using homeopathy at Life Force by Dr Rajesh Shah
https://www.youtube.com/watch?v=TrmEQi6S_WI	ITV This Morning - Feat. Laura's Eczema Transformation
https://www.youtube.com/watch?v=5pFBs6l8mO0	An Introduction to Atopic Eczema by Dr Richard Staughton, Lister Hospital, London UK
https://www.youtube.com/watch?v=83VHkZD3L4s	Eczema In Newborn Infant Baby | Eczema Dermatitis Rash Treatment 2015
https://www.youtube.com/watch?v=JJKpOy-19dM	ATOPIC DERMATITIS Symptoms and Treatments
https://www.youtube.com/watch?v=Vr1ZsHBHe18	Eczema Treatment Before And After Picture Results | Eczema Dermatitis Rash Treatment
https://www.youtube.com/watch?v=4WsCkzMahT8	Heal Eczema & Atopic Dermatitis with Natural Solutions from Dr Ben Johnson
https://www.youtube.com/watch?v=a1BLgjGn0V0	Eczema (Atopic Dermatitis) cured with homeopathy at Life Force by Dr Rajesh Shah, MD
https://www.youtube.com/watch?v=9zhhvlj1WHY	Eczema (Atopic Dermatitis) : What is Eczema (Pictures) and How To Treat Eczema
https://www.youtube.com/watch?v=IkwBg-1tqk4	Atopic Eczema and Dermatitis
https://www.youtube.com/watch?v=1ABOOl1-5kA	Chinese Eczema Once A Day Herbal Treatment Cream for Psoriasis, Atopic Dermatitis
https://www.youtube.com/watch?v=-2ZcvxhmQ7I	Atopic Eczema
https://www.youtube.com/watch?v=kQjkmn_qj4M	Eczema on Scalp - Eczema on Scalp Natural Treatment - Eczema on Scalp Home Remedies
https://www.youtube.com/watch?v=dExNb_wQunM	Baby Skin Care - Atopic Eczema Treatment Photos
https://www.youtube.com/watch?v=NynGwstmyTE	How To Use Apple Cider Vinegar To Treat Eczema, It’s Unbelievably Effective
https://www.youtube.com/watch?v=IWSTd9eot_w	MSM helps reduce inflammation helps with Eczema, Atopic Dermatitis
https://www.youtube.com/watch?v=hfKA4WvCVC4	Eczema (atopic dermatitis) case treated using homeopathy at Life Force
https://www.youtube.com/watch?v=6s6I0GakVtg	Eczema Atopic Dermatitis Causes, Symptoms and Treatment Pictures Slideshow
https://www.youtube.com/watch?v=PVaC6nBMzlI	atopic eczema
https://www.youtube.com/watch?v=Rw1cUemdeP8	Eczema (atopic dermatitis) in a child treated with homeopathy at Life force
https://www.youtube.com/watch?v=onNcMQfSNtw	Eczema: Atopic Eczema The Other Itch You Can't Ditch!
https://www.youtube.com/watch?v=QjuKrdleDDk	Cure Your Eczema in 14 Days - Proven and Natural!
https://www.youtube.com/watch?v=0xTCM_VHBfU	Topicrem - Dr Bodak Interview - Atopic Skin (EN)
https://www.youtube.com/watch?v=m_HEQbVd5DI	Atopic Eczema Pictures - Stop The Atopic Eczema
https://www.youtube.com/watch?v=j53L4QREyig	Children and Eczema (Atopic Dermatitis): Skin Care Tips
https://www.youtube.com/watch?v=PrG0Chpdvdg	Eau Thermale Avène - Care Routine for Eczema & Atopy-Prone Skin
https://www.youtube.com/watch?v=RgsVfbsjVlw	Eczema Action Plan (Atopic Dermatitis)
https://www.youtube.com/watch?v=vjVh9k28PPw	Video 2: 4 Ways to Soothe and Heal Eczema (Atopic Dermatitis)
https://www.youtube.com/watch?v=rXAqmyWVo6o	Does Revitol Eczema Cream Work Review | Eczema Dermatitis Rash Treatment 2015
https://www.youtube.com/watch?v=niY-PdIPRkg	Testimonial of Eczema (atopic dermatitis) patient
https://www.youtube.com/watch?v=26fW_RzlUCQ	Baby (Infant) Eczema Facts | Baby Eczema Treatment | Dermatitis Eczema Cream
https://www.youtube.com/watch?v=JuyvjbisDQI	Eucrisa (new drug FDA-approved for atopic eczema)
https://www.youtube.com/watch?v=_xguGo_qTag	Ten Natural Remedies for Atopic Dermatitis (Eczema)
https://www.youtube.com/watch?v=CHq0O0_QSSE	What Causes Eczema | Atopic Dermatitis | Eczema Dermatitis Rash Treatment
https://www.youtube.com/watch?v=MRddKsGEN_A	Atopic eczema : How to apply your topical corticosteroid in images
https://www.youtube.com/watch?v=qh6441XqwQY	Atopic eczema, children learning to apply the cream - La Roche-Posay
https://www.youtube.com/watch?v=se4ubg3Wobo	Eczema Dermatitis Treatment | The Benefits of Treating Eczema with Home Remedies
https://www.youtube.com/watch?v=o_NUsD9oxs4	Allergic March of Children Eczema - Atopic Dermatitis - Asthma Allergies
https://www.youtube.com/watch?v=O76SiFZf17E	Eczema or Atopic Dermatitis
https://www.youtube.com/watch?v=SBskLXHqfi0	Dr Shah Treated Eczema (Atopic Dermatitis) Patient from Bandra with Homeopathy Medicines
https://www.youtube.com/watch?v=WyD1Cn1UTy4	Best Eczema Treatment: Simple & Sensible Treatment For Eczema
https://www.youtube.com/watch?v=7iiZzQJso3E	Atopic Eczema - How to apply the treatment - La Roche-Posay
